# Supplementary material for: Genetic composition of interspecific potato somatic hybrids and autofused 4x plants evaluated by DArT and cytoplasmic DNA markers
Source: Plant Cell Rep. 2016 Mar 18;35:1345–58. doi: 10.1007/s00299-016-1966-2 (PMC4869754; doi:10.1007/s00299-016-1966-2)
Supplement: Supplementary file 1 — Supplementary material 1 Additional file 1: Composition in the number of present and absent DArT markers, specific to mch and tbr parent of the particular 12 chromosomes of 97 somatic hybrids from five fusion combinations: a (N = 4; MS1-MS4), b (N = 2; MS5-MS6), c (N = 8; MS90-MS95 and MS97-MS98), d (N = 39; MS7-MS45), e (N = 44; MS46-MS89). (XLS 480 kb) [file 299_2016_1966_MOESM1_ESM.xls]

## Sheet: a
Plant Cell Reports
Genetic composition of interspecific potato somatic hybrids and autofused 4x plants evaluated by DArT and cytoplasmic DNA markers
Paulina Smyda-Dajmund* • Jadwiga Śliwka • Iwona Wasilewicz-Flis • Henryka Jakuczun • Ewa Zimnoch-Guzowska
Plant Breeding and Acclimatization Institute - National Research Institute, Młochów Research Center, Platanowa 19, 05-831 Młochów, Poland, tel. (22) 729 92 48; fax (22) 729 92 47
*Corresponding author: p.smyda@ihar.edu.pl, tel. (22) 729 92 48; fax (22) 729 92 47
I	MS1	MS2	MS3	MS4
mch	47	74	75	65
mch del	38	16	16	21
tbr	102	97	77	87
tbr del	25	28	35	29
II	MS1	MS2	MS3	MS4
mch	44	52	55	53
mch del	26	20	18	18
tbr	51	49	37	52
tbr del	24	29	36	22
III	MS1	MS2	MS3	MS4
mch	37	48	61	49
mch del	21	9	8	6
tbr	66	59	38	57
tbr del	15	25	40	21
IV	MS1	MS2	MS3	MS4
mch	16	29	33	24
mch del	15	7	7	9
tbr	96	87	72	89
tbr del	9	24	34	15
V	MS1	MS2	MS3	MS4
mch	30	35	37	34
mch del	12	10	7	6
tbr	94	86	59	78
tbr del	12	16	30	16
VI	MS1	MS2	MS3	MS4
mch	34	36	40	37
mch del	14	11	7	9
tbr	86	80	64	76
tbr del	16	27	26	22
VII	MS1	MS2	MS3	MS4
mch	15	16	17	14
mch del	7	6	5	6
tbr	55	55	40	50
tbr del	2	5	10	5
VIII	MS1	MS2	MS3	MS4
mch	27	35	40	37
mch del	7	3	1	2
tbr	51	47	25	38
tbr del	11	19	26	18
IX	MS1	MS2	MS3	MS4
mch	26	34	36	31
mch del	10	6	4	4
tbr	54	52	36	54
tbr del	7	10	12	8
X	MS1	MS2	MS3	MS4
mch	26	33	32	30
mch del	6	4	4	3
tbr	54	50	38	48
tbr del	6	13	22	11
XI	MS1	MS2	MS3	MS4
mch	9	11	12	11
mch del	7	6	5	6
tbr	55	51	42	53
tbr del	16	20	26	17
XII	MS1	MS2	MS3	MS4
mch	16	21	21	18
mch del	6	3	3	5
tbr	54	56	42	48
tbr del	6	7	18	7

## Sheet: b
			MS5	MS6
	I	mch	26	27
		mch del	20	21
		tbr	111	95
		tbr del	7	13
			MS5	MS6
	II	mch	37	27
		mch del	27	27
		tbr	87	64
		tbr del	4	13
			MS5	MS6
	III	mch	30	34
		mch del	9	7
		tbr	74	62
		tbr del	6	7
			MS5	MS6
	IV	mch	23	18
		mch del	21	24
		tbr	67	67
		tbr del	7	9
			MS5	MS6
	V	mch	22	19
		mch del	5	5
		tbr	70	63
		tbr del	10	12
			MS5	MS6
	VI	mch	22	24
		mch del	14	15
		tbr	98	76
		tbr del	10	19
			MS5	MS6
	VII	mch	9	8
		mch del	3	3
		tbr	43	39
		tbr del	11	13
			MS5	MS6
	VIII	mch	22	28
		mch del	12	4
		tbr	57	35
		tbr del	15	27
			MS5	MS6
	IX	mch	14	15
		mch del	3	3
		tbr	53	50
		tbr del	5	7
			MS5	MS6
	X	mch	26	26
		mch del	10	8
		tbr	69	52
		tbr del	7	12
			MS5	MS6
	XI	mch	9	8
		mch del	12	10
		tbr	82	81
		tbr del	15	15
			MS5	MS6
	XII	mch	16	12
		mch del	5	4
		tbr	59	58
		tbr del	8	10

## Sheet: c
		MS90	MS91	MS92	MS93	MS94	MS95	MS97	MS98
I	mch	29	31	31	35	29	31	31	34
	mch del	20	20	20	15	24	21	22	18
	tbr	107	108	113	105	98	108	111	83
	tbr del	14	16	12	22	31	18	15	36
II		MS90	MS91	MS92	MS93	MS94	MS95	MS97	MS98
	mch	43	41	40	49	42	46	43	45
	mch del	25	28	28	20	29	19	27	23
	tbr	77	72	54	49	61	76	80	53
	tbr del	15	13	38	33	26	15	17	36
III		MS90	MS91	MS92	MS93	MS94	MS95	MS97	MS98
	mch	36	37	32	37	30	19	39	37
	mch del	12	12	13	12	14	19	10	10
	tbr	56	56	54	61	52	55	56	45
	tbr del	17	15	15	11	17	16	15	26
IV		MS90	MS91	MS92	MS93	MS94	MS95	MS97	MS98
	mch	17	20	18	23	18	20	22	23
	mch del	11	10	13	8	10	10	10	8
	tbr	72	74	69	39	66	80	82	54
	tbr del	8	11	12	46	21	12	10	35
V		MS90	MS91	MS92	MS93	MS94	MS95	MS97	MS98
	mch	25	26	27	26	26	26	30	28
	mch del	3	5	4	4	6	3	3	3
	tbr	49	51	47	38	50	48	49	41
	tbr del	9	10	6	20	13	8	11	12
VI		MS90	MS91	MS92	MS93	MS94	MS95	MS97	MS98
	mch	20	20	19	22	24	20	20	27
	mch del	18	14	19	13	13	19	14	10
	tbr	79	73	83	73	83	93	85	72
	tbr del	25	23	19	25	21	21	15	26
VII		MS90	MS91	MS92	MS93	MS94	MS95	MS97	MS98
	mch	8	8	6	9	7	9	7	8
	mch del	5	5	6	6	7	4	7	6
	tbr	31	29	28	27	29	37	33	23
	tbr del	18	13	18	18	16	8	14	19
VIII		MS90	MS91	MS92	MS93	MS94	MS95	MS97	MS98
	mch	20	18	15	31	16	24	23	33
	mch del	19	22	24	11	22	13	15	9
	tbr	20	23	21	14	20	22	22	12
	tbr del	26	24	23	31	27	26	26	35
IX		MS90	MS91	MS92	MS93	MS94	MS95	MS97	MS98
	mch	14	16	17	18	16	16	16	20
	mch del	8	8	7	8	7	7	7	6
	tbr	56	54	56	54	55	56	57	48
	tbr del	7	6	8	7	11	4	7	11
X		MS90	MS91	MS92	MS93	MS94	MS95	MS97	MS98
	mch	23	25	24	34	22	14	24	34
	mch del	11	9	14	5	15	19	10	6
	tbr	57	54	55	25	57	57	54	44
	tbr del	7	8	5	35	14	7	13	22
XI		MS90	MS91	MS92	MS93	MS94	MS95	MS97	MS98
	mch	11	11	14	12	11	10	12	14
	mch del	13	13	11	13	14	10	12	12
	tbr	79	81	77	61	73	78	76	65
	tbr del	14	16	19	31	18	13	13	29
XII		MS90	MS91	MS92	MS93	MS94	MS95	MS97	MS98
	mch	18	18	17	17	17	19	17	19
	mch del	5	5	6	4	6	4	5	4
	tbr	61	62	61	61	62	65	66	60
	tbr del	16	16	15	13	17	11	13	16

## Sheet: d
		MS7	MS8	MS9	MS10	MS11	MS12	MS13	MS14	MS15	MS16	MS17	MS18	MS19	MS20	MS21	MS22	MS23	MS24	MS25	MS26	MS27	MS28	MS29	MS30	MS31	MS32	MS33	MS34	MS35	MS36	MS37	MS38	MS39	MS40	MS41	MS42	MS43	MS44	MS45
I	mch	41	40	45	43	47	47	45	45	40	44	45	45	46	47	49	48	45	46	45	45	31	43	42	43	40	39	45	41	40	41	46	43	46	44	47	47	20	44	50
	mch del	24	28	22	21	24	19	20	23	25	25	24	18	21	23	20	23	18	25	24	21	28	25	26	22	26	26	25	22	24	25	23	19	22	26	19	14	33	15	14
	tbr	113	116	93	86	112	84	87	109	81	101	116	95	103	112	80	106	113	108	111	94	112	103	108	101	118	98	108	96	94	111	106	95	99	101	101	94	115	101	100
	tbr del	17	18	31	31	23	37	31	22	32	27	21	29	23	20	39	26	20	23	24	32	16	25	23	27	20	28	22	32	37	21	23	34	29	27	18	22	16	20	19
II		MS7	MS8	MS9	MS10	MS11	MS12	MS13	MS14	MS15	MS16	MS17	MS18	MS19	MS20	MS21	MS22	MS23	MS24	MS25	MS26	MS27	MS28	MS29	MS30	MS31	MS32	MS33	MS34	MS35	MS36	MS37	MS38	MS39	MS40	MS41	MS42	MS43	MS44	MS45
	mch	53	43	46	54	63	62	60	59	58	61	61	63	63	62	66	63	62	64	63	58	51	63	53	58	52	59	61	56	57	62	60	61	63	64	62	65	53	61	63
	mch del	20	23	21	22	17	16	19	19	18	18	17	16	16	19	16	18	19	16	16	19	24	17	19	20	22	18	17	18	19	15	18	16	16	16	12	13	21	15	8
	tbr	82	87	64	57	75	61	66	74	65	71	78	66	68	69	57	64	73	67	71	65	72	72	77	78	75	71	78	64	70	72	74	62	71	72	65	62	71	63	60
	tbr del	17	18	33	36	32	44	35	34	28	28	31	38	40	34	47	36	35	34	29	39	25	35	25	28	26	32	30	37	28	30	35	35	32	35	32	36	28	32	36
III		MS7	MS8	MS9	MS10	MS11	MS12	MS13	MS14	MS15	MS16	MS17	MS18	MS19	MS20	MS21	MS22	MS23	MS24	MS25	MS26	MS27	MS28	MS29	MS30	MS31	MS32	MS33	MS34	MS35	MS36	MS37	MS38	MS39	MS40	MS41	MS42	MS43	MS44	MS45
	mch	25	28	31	31	32	32	30	31	31	30	32	32	32	32	32	32	32	32	32	32	30	32	30	31	10	32	31	31	31	31	32	31	32	32	32	32	27	32	32
	mch del	16	11	12	10	11	11	11	10	11	11	11	9	11	10	11	10	11	10	10	9	10	11	10	12	21	11	10	11	11	11	10	8	11	10	8	7	9	9	9
	tbr	63	57	54	56	60	41	48	56	48	53	59	55	58	57	51	55	58	60	59	53	57	57	57	59	61	57	55	54	55	60	57	54	57	55	56	53	63	55	58
	tbr del	18	23	29	26	26	31	25	24	23	27	25	24	27	28	31	28	28	26	25	26	24	22	22	26	14	28	30	28	30	26	27	26	25	26	24	23	16	26	25
IV		MS7	MS8	MS9	MS10	MS11	MS12	MS13	MS14	MS15	MS16	MS17	MS18	MS19	MS20	MS21	MS22	MS23	MS24	MS25	MS26	MS27	MS28	MS29	MS30	MS31	MS32	MS33	MS34	MS35	MS36	MS37	MS38	MS39	MS40	MS41	MS42	MS43	MS44	MS45
	mch	22	21	22	21	23	24	21	22	21	23	23	23	22	22	22	22	21	23	22	21	20	23	17	23	21	23	22	21	22	23	22	21	23	23	23	22	16	21	23
	mch del	8	10	8	9	9	8	10	7	8	9	8	7	9	10	9	9	10	8	9	9	9	7	9	9	9	7	9	10	9	9	9	7	7	8	8	6	10	9	9
	tbr	78	76	65	67	72	64	69	64	60	70	76	67	71	74	64	71	72	71	73	68	76	72	67	74	65	76	75	74	76	81	75	66	68	74	77	73	73	68	73
	tbr del	18	22	32	31	27	36	32	27	31	28	25	27	31	28	36	29	27	31	27	34	21	28	31	27	28	25	26	28	26	21	23	27	29	27	21	19	24	32	27
V		MS7	MS8	MS9	MS10	MS11	MS12	MS13	MS14	MS15	MS16	MS17	MS18	MS19	MS20	MS21	MS22	MS23	MS24	MS25	MS26	MS27	MS28	MS29	MS30	MS31	MS32	MS33	MS34	MS35	MS36	MS37	MS38	MS39	MS40	MS41	MS42	MS43	MS44	MS45
	mch	41	40	47	47	46	48	46	47	45	47	47	47	45	47	47	46	47	47	47	47	34	48	23	47	12	46	47	45	46	47	47	47	47	46	47	46	40	44	48
	mch del	7	8	6	6	6	4	6	7	6	7	7	7	7	7	7	7	6	7	7	6	11	5	10	7	11	7	7	6	6	7	6	6	6	6	4	3	8	7	6
	tbr	62	63	57	56	62	48	52	57	51	58	62	58	61	60	52	60	60	63	62	60	61	61	59	57	61	56	61	53	57	62	60	55	55	59	58	56	65	59	55
	tbr del	9	6	13	12	9	14	11	9	14	12	9	11	11	11	15	11	12	11	10	12	11	10	11	10	8	12	10	12	12	10	11	13	13	10	9	11	8	12	11
VI		MS7	MS8	MS9	MS10	MS11	MS12	MS13	MS14	MS15	MS16	MS17	MS18	MS19	MS20	MS21	MS22	MS23	MS24	MS25	MS26	MS27	MS28	MS29	MS30	MS31	MS32	MS33	MS34	MS35	MS36	MS37	MS38	MS39	MS40	MS41	MS42	MS43	MS44	MS45
	mch	16	13	20	20	16	21	16	16	17	15	16	16	16	16	16	16	15	16	17	17	16	16	16	21	14	19	16	20	19	16	15	16	20	18	21	16	12	19	17
	mch del	15	15	12	8	14	8	13	15	11	15	15	14	16	12	15	14	14	16	15	15	15	15	11	10	14	10	13	8	9	14	14	14	9	10	10	15	11	11	9
	tbr	81	79	70	66	75	60	67	69	65	69	73	71	71	73	63	74	72	71	75	70	80	72	78	76	73	72	74	71	75	77	78	72	70	74	74	68	83	72	67
	tbr del	14	13	24	26	17	32	25	22	23	20	18	24	26	23	33	26	23	26	25	28	18	24	19	24	18	25	15	26	21	22	20	21	25	24	22	24	17	22	23
VII		MS7	MS8	MS9	MS10	MS11	MS12	MS13	MS14	MS15	MS16	MS17	MS18	MS19	MS20	MS21	MS22	MS23	MS24	MS25	MS26	MS27	MS28	MS29	MS30	MS31	MS32	MS33	MS34	MS35	MS36	MS37	MS38	MS39	MS40	MS41	MS42	MS43	MS44	MS45
	mch	14	14	15	13	17	17	14	14	13	15	15	15	14	15	17	15	15	15	15	13	11	15	14	14	13	14	15	14	13	15	15	15	16	15	16	13	10	14	15
	mch del	12	12	10	12	10	8	12	12	13	12	11	11	10	12	10	11	11	10	12	12	14	11	11	11	11	11	12	11	12	12	12	12	11	11	9	12	12	11	11
	tbr	33	34	30	28	34	26	30	32	27	32	34	30	31	31	26	32	31	34	32	25	34	32	36	31	24	32	30	30	27	33	27	28	30	33	30	29	35	31	29
	tbr del	7	6	9	8	6	12	5	7	8	9	6	8	7	6	10	6	8	6	6	8	6	8	5	6	8	7	6	5	10	6	9	9	9	5	6	8	5	7	7
VIII		MS7	MS8	MS9	MS10	MS11	MS12	MS13	MS14	MS15	MS16	MS17	MS18	MS19	MS20	MS21	MS22	MS23	MS24	MS25	MS26	MS27	MS28	MS29	MS30	MS31	MS32	MS33	MS34	MS35	MS36	MS37	MS38	MS39	MS40	MS41	MS42	MS43	MS44	MS45
	mch	32	29	48	46	50	59	45	49	47	50	54	47	51	52	59	53	48	51	52	51	36	46	15	52	38	52	51	49	56	48	54	51	52	51	53	51	36	51	60
	mch del	33	28	17	17	18	9	16	17	13	20	14	15	8	18	9	12	17	16	14	12	26	15	36	13	21	13	19	11	11	18	12	11	13	11	10	9	21	11	7
	tbr	26	25	19	17	25	16	16	23	14	23	24	20	20	22	15	21	21	23	23	17	24	23	25	22	26	22	24	17	18	23	23	16	19	19	19	18	28	20	20
	tbr del	13	13	20	20	16	23	16	16	21	18	14	17	17	16	24	16	18	16	16	20	14	13	11	17	12	18	15	21	22	18	18	19	19	17	14	17	8	15	15
IX		MS7	MS8	MS9	MS10	MS11	MS12	MS13	MS14	MS15	MS16	MS17	MS18	MS19	MS20	MS21	MS22	MS23	MS24	MS25	MS26	MS27	MS28	MS29	MS30	MS31	MS32	MS33	MS34	MS35	MS36	MS37	MS38	MS39	MS40	MS41	MS42	MS43	MS44	MS45
	mch	19	20	19	19	20	19	21	19	20	21	21	19	20	20	21	20	20	20	20	20	19	20	17	20	17	21	20	19	20	20	20	19	20	20	21	19	17	20	20
	mch del	11	11	8	10	9	8	8	11	8	10	10	9	11	10	9	10	11	10	11	9	11	10	11	11	11	7	10	10	11	11	11	9	11	10	9	6	11	10	10
	tbr	63	61	45	55	55	51	50	55	53	52	54	55	56	57	45	57	58	58	57	56	62	56	59	55	55	57	52	52	58	59	56	52	56	58	55	57	65	58	58
	tbr del	9	9	17	15	13	18	15	14	15	15	15	15	13	14	20	14	14	11	13	15	6	9	7	15	14	13	18	17	13	12	9	12	17	12	11	9	7	10	12
X		MS7	MS8	MS9	MS10	MS11	MS12	MS13	MS14	MS15	MS16	MS17	MS18	MS19	MS20	MS21	MS22	MS23	MS24	MS25	MS26	MS27	MS28	MS29	MS30	MS31	MS32	MS33	MS34	MS35	MS36	MS37	MS38	MS39	MS40	MS41	MS42	MS43	MS44	MS45
	mch	34	32	39	33	39	39	39	39	38	38	38	38	37	38	39	38	37	38	39	36	26	38	36	37	34	37	37	38	38	38	38	39	38	39	38	38	24	36	39
	mch del	11	11	6	12	8	7	8	7	6	9	7	10	7	9	8	8	6	6	9	7	13	8	9	9	11	10	10	8	8	10	6	6	7	9	8	7	15	8	6
	tbr	48	46	43	43	41	37	41	37	38	40	45	41	43	43	35	40	43	40	43	41	47	37	44	39	43	43	39	40	40	39	41	37	40	42	41	38	47	46	42
	tbr del	9	9	15	18	16	18	17	16	16	18	14	16	17	17	22	17	15	15	17	18	8	17	14	19	14	16	18	13	15	18	17	15	16	14	15	17	7	11	16
XI		MS7	MS8	MS9	MS10	MS11	MS12	MS13	MS14	MS15	MS16	MS17	MS18	MS19	MS20	MS21	MS22	MS23	MS24	MS25	MS26	MS27	MS28	MS29	MS30	MS31	MS32	MS33	MS34	MS35	MS36	MS37	MS38	MS39	MS40	MS41	MS42	MS43	MS44	MS45
	mch	26	28	38	38	39	40	38	38	37	37	37	39	36	39	42	37	42	38	37	38	27	36	31	38	30	36	36	37	34	36	38	38	37	37	40	38	25	36	39
	mch del	11	9	10	9	9	7	10	8	9	7	6	9	6	7	5	7	5	4	8	8	12	11	13	9	11	9	8	8	9	8	10	9	7	9	6	8	15	12	8
	tbr	61	67	51	53	54	43	48	57	42	49	56	54	55	56	47	54	56	60	55	53	61	26	64	60	68	54	56	56	57	63	62	54	61	63	61	57	71	62	54
	tbr del	13	10	18	17	18	28	25	20	24	23	17	15	19	22	26	22	23	20	17	20	13	51	11	14	8	21	20	17	15	11	12	20	14	15	15	18	7	13	14
XII		MS7	MS8	MS9	MS10	MS11	MS12	MS13	MS14	MS15	MS16	MS17	MS18	MS19	MS20	MS21	MS22	MS23	MS24	MS25	MS26	MS27	MS28	MS29	MS30	MS31	MS32	MS33	MS34	MS35	MS36	MS37	MS38	MS39	MS40	MS41	MS42	MS43	MS44	MS45
	mch	26	23	30	30	32	34	31	31	31	32	31	32	32	32	34	31	33	32	31	31	21	32	12	34	26	32	30	28	30	31	30	30	31	32	31	31	20	29	34
	mch del	6	7	4	3	3	2	3	3	3	3	4	4	3	2	2	4	3	4	5	3	6	3	16	2	6	3	3	3	3	3	4	3	3	1	3	0	7	3	2
	tbr	52	53	48	45	49	42	46	49	44	51	50	43	46	52	44	49	49	51	48	47	52	49	50	50	47	48	49	46	49	51	47	47	46	48	47	45	55	47	43
	tbr del	7	10	13	18	15	17	18	14	15	14	15	18	17	14	17	15	14	14	18	15	11	16	10	16	16	18	15	17	18	15	15	17	18	15	11	13	11	13	12

## Sheet: e
		MS46	MS47	MS48	MS49	MS50	MS51	MS52	MS53	MS54	MS55	MS56	MS57	MS58	MS59	MS60	MS61	MS62	MS63	MS64	MS65	MS66	MS67	MS68	MS69	MS70	MS71	MS72	MS73	MS74	MS75	MS76	MS77	MS78	MS79	MS80	MS81	MS82	MS83	MS84	MS85	MS86	MS87	MS88	MS89
I	mch	60	63	57	58	48	57	42	61	42	62	62	57	56	56	54	52	55	49	38	54	55	64	55	61	57	64	60	57	40	53	56	56	56	54	58	55	56	55	54	55	54	44	60	60
	mch del	16	15	17	18	20	20	27	20	29	19	19	20	21	20	22	19	22	19	33	24	20	16	22	18	21	18	20	21	31	21	21	19	22	20	18	23	18	20	21	22	20	28	19	18
	tbr	97	94	101	99	99	98	108	104	108	105	97	99	92	106	104	95	100	92	101	106	100	77	98	85	104	75	99	104	94	102	98	96	99	96	96	96	87	98	99	93	93	104	93	104
	tbr del	27	26	22	24	20	30	23	28	26	26	27	28	30	21	28	26	28	28	27	26	27	37	29	34	28	42	31	25	22	31	30	32	27	31	32	31	32	32	29	30	30	25	32	28
II		MS46	MS47	MS48	MS49	MS50	MS51	MS52	MS53	MS54	MS55	MS56	MS57	MS58	MS59	MS60	MS61	MS62	MS63	MS64	MS65	MS66	MS67	MS68	MS69	MS70	MS71	MS72	MS73	MS74	MS75	MS76	MS77	MS78	MS79	MS80	MS81	MS82	MS83	MS84	MS85	MS86	MS87	MS88	MS89
	mch	56	57	55	52	52	56	52	55	55	54	54	54	53	46	55	54	54	51	51	54	52	57	53	56	53	56	55	53	41	54	55	54	54	53	52	50	52	51	51	52	53	46	53	55
	mch del	19	18	26	24	24	24	27	27	25	27	25	25	25	29	26	24	25	22	25	27	23	18	26	24	28	24	25	26	29	26	26	24	25	28	28	27	23	28	28	25	22	26	24	25
	tbr	41	37	43	41	55	48	50	46	44	45	47	48	45	52	46	40	48	40	54	48	43	29	47	34	43	32	49	46	49	38	47	42	51	47	44	42	37	46	45	47	44	52	47	46
	tbr del	29	29	30	33	23	32	29	30	33	33	31	31	32	30	28	36	28	27	22	27	31	41	32	36	33	37	29	30	21	34	29	29	28	30	33	32	32	30	35	30	29	26	24	32
III		MS46	MS47	MS48	MS49	MS50	MS51	MS52	MS53	MS54	MS55	MS56	MS57	MS58	MS59	MS60	MS61	MS62	MS63	MS64	MS65	MS66	MS67	MS68	MS69	MS70	MS71	MS72	MS73	MS74	MS75	MS76	MS77	MS78	MS79	MS80	MS81	MS82	MS83	MS84	MS85	MS86	MS87	MS88	MS89
	mch	60	60	58	59	60	60	55	58	58	59	59	59	58	58	56	58	57	55	46	59	58	59	59	58	59	60	58	60	40	58	59	59	58	59	58	55	57	57	56	53	57	49	42	52
	mch del	5	6	8	9	8	9	13	11	11	12	10	11	12	11	11	9	12	12	16	11	11	9	11	10	11	10	10	10	13	10	11	6	11	11	11	9	11	10	11	12	10	14	13	13
	tbr	38	43	48	43	45	49	49	45	42	46	46	44	44	51	50	44	54	48	56	54	43	27	46	37	50	24	56	51	57	45	45	43	53	48	48	49	36	45	49	47	40	49	50	51
	tbr del	12	13	6	14	13	14	13	17	20	20	18	21	21	7	12	14	14	13	7	13	18	29	15	22	13	31	8	10	7	15	15	16	7	14	16	13	17	16	11	15	17	20	12	10
IV		MS46	MS47	MS48	MS49	MS50	MS51	MS52	MS53	MS54	MS55	MS56	MS57	MS58	MS59	MS60	MS61	MS62	MS63	MS64	MS65	MS66	MS67	MS68	MS69	MS70	MS71	MS72	MS73	MS74	MS75	MS76	MS77	MS78	MS79	MS80	MS81	MS82	MS83	MS84	MS85	MS86	MS87	MS88	MS89
	mch	26	26	26	25	27	26	22	26	26	26	26	24	25	27	25	26	26	24	17	26	26	25	25	26	26	26	26	26	17	26	25	26	26	24	25	26	26	26	25	26	25	21	17	25
	mch del	7	6	7	7	6	7	8	7	7	7	6	5	7	6	7	5	4	5	10	6	5	6	7	6	7	6	6	7	9	6	7	7	6	5	6	7	6	6	7	5	6	5	9	8
	tbr	89	90	98	100	70	97	107	91	95	96	94	103	74	108	106	94	103	89	109	108	102	61	92	57	103	33	100	96	93	93	106	94	94	97	101	101	99	105	99	101	91	104	86	102
	tbr del	18	17	13	11	30	17	13	22	19	26	21	16	29	8	10	17	11	14	7	13	12	37	16	44	13	69	13	15	20	14	14	14	16	10	15	16	15	12	17	14	17	14	23	18
V		MS46	MS47	MS48	MS49	MS50	MS51	MS52	MS53	MS54	MS55	MS56	MS57	MS58	MS59	MS60	MS61	MS62	MS63	MS64	MS65	MS66	MS67	MS68	MS69	MS70	MS71	MS72	MS73	MS74	MS75	MS76	MS77	MS78	MS79	MS80	MS81	MS82	MS83	MS84	MS85	MS86	MS87	MS88	MS89
	mch	42	41	40	38	43	43	37	45	36	42	36	39	40	39	35	38	38	39	32	35	35	41	35	40	34	43	33	33	22	34	35	39	37	36	35	32	34	39	34	35	35	33	38	35
	mch del	7	7	6	10	4	9	12	8	13	8	10	11	12	7	13	11	12	7	15	12	12	7	16	10	15	6	15	14	16	14	14	10	10	13	12	15	14	12	14	13	9	17	12	14
	tbr	50	55	60	39	45	66	61	60	61	58	60	59	56	58	61	46	35	49	62	55	52	33	55	42	52	44	53	52	53	48	50	44	53	49	52	51	44	50	47	50	49	64	41	43
	tbr del	17	12	10	34	21	12	13	15	10	16	13	15	12	11	14	18	34	16	8	20	19	34	20	25	17	28	19	18	14	19	22	20	17	18	17	21	21	23	24	18	20	12	27	26
VI		MS46	MS47	MS48	MS49	MS50	MS51	MS52	MS53	MS54	MS55	MS56	MS57	MS58	MS59	MS60	MS61	MS62	MS63	MS64	MS65	MS66	MS67	MS68	MS69	MS70	MS71	MS72	MS73	MS74	MS75	MS76	MS77	MS78	MS79	MS80	MS81	MS82	MS83	MS84	MS85	MS86	MS87	MS88	MS89
	mch	25	26	27	25	21	25	19	27	24	25	24	22	24	23	23	20	22	22	16	22	22	25	21	24	23	21	22	22	15	23	18	22	18	21	22	23	23	21	21	22	24	19	24	25
	mch del	9	11	10	12	16	13	15	11	12	13	14	13	15	13	12	13	14	14	18	15	13	13	16	13	14	13	15	16	20	15	17	12	16	16	15	14	15	16	15	14	11	18	13	11
	tbr	72	80	80	80	72	83	89	81	73	80	71	81	79	88	85	75	84	69	91	87	73	66	77	59	84	46	81	76	75	80	82	72	78	74	80	75	76	81	76	75	77	85	82	74
	tbr del	27	21	21	21	26	23	20	26	29	26	25	24	24	15	24	24	19	22	15	17	26	30	26	33	22	40	23	28	23	25	22	27	19	28	25	29	26	26	28	25	25	20	26	24
VII		MS46	MS47	MS48	MS49	MS50	MS51	MS52	MS53	MS54	MS55	MS56	MS57	MS58	MS59	MS60	MS61	MS62	MS63	MS64	MS65	MS66	MS67	MS68	MS69	MS70	MS71	MS72	MS73	MS74	MS75	MS76	MS77	MS78	MS79	MS80	MS81	MS82	MS83	MS84	MS85	MS86	MS87	MS88	MS89
	mch	13	13	14	14	14	13	13	13	13	13	13	13	14	13	13	13	11	12	11	14	12	15	13	14	13	15	14	13	11	13	14	13	13	14	15	12	15	13	12	14	13	13	15	13
	mch del	13	13	11	10	10	12	13	12	13	13	12	13	12	11	13	11	11	12	13	11	11	9	13	9	13	9	10	13	13	13	11	13	12	10	11	12	11	12	13	10	12	12	9	13
	tbr	40	45	43	40	41	43	45	44	44	44	44	40	42	42	46	40	43	41	42	44	41	36	44	40	44	37	43	44	38	42	45	34	43	43	42	42	40	43	43	44	41	43	45	45
	tbr del	5	3	4	5	6	5	2	2	3	2	2	4	3	6	1	4	3	2	3	3	4	4	3	4	2	4	3	3	2	2	3	3	2	3	4	2	2	3	2	2	3	1	2	2
VIII		MS46	MS47	MS48	MS49	MS50	MS51	MS52	MS53	MS54	MS55	MS56	MS57	MS58	MS59	MS60	MS61	MS62	MS63	MS64	MS65	MS66	MS67	MS68	MS69	MS70	MS71	MS72	MS73	MS74	MS75	MS76	MS77	MS78	MS79	MS80	MS81	MS82	MS83	MS84	MS85	MS86	MS87	MS88	MS89
	mch	36	34	34	33	36	33	30	36	37	35	36	34	31	33	35	33	36	36	26	35	34	36	37	37	37	36	33	36	18	35	33	32	30	31	35	34	36	36	32	32	35	30	37	37
	mch del	6	8	6	9	8	10	11	8	7	9	8	7	12	10	8	11	8	8	13	8	10	6	7	8	8	8	9	6	16	9	8	9	12	9	8	8	7	7	10	10	6	11	8	7
	tbr	16	14	15	19	16	14	18	15	15	16	16	14	14	20	17	14	18	14	19	17	14	12	17	14	17	14	16	15	19	15	15	16	18	16	16	16	14	16	17	16	15	23	19	15
	tbr del	21	21	21	18	19	23	19	21	23	22	22	23	24	16	22	23	19	23	14	18	20	25	22	23	19	24	21	18	13	19	20	22	17	20	21	21	23	20	20	16	19	10	19	23
IX		MS46	MS47	MS48	MS49	MS50	MS51	MS52	MS53	MS54	MS55	MS56	MS57	MS58	MS59	MS60	MS61	MS62	MS63	MS64	MS65	MS66	MS67	MS68	MS69	MS70	MS71	MS72	MS73	MS74	MS75	MS76	MS77	MS78	MS79	MS80	MS81	MS82	MS83	MS84	MS85	MS86	MS87	MS88	MS89
	mch	23	23	23	23	21	21	19	23	24	22	23	24	20	24	21	21	19	20	18	22	19	24	22	24	23	24	22	22	17	24	23	21	23	20	23	24	19	21	23	22	24	16	22	23
	mch del	6	6	8	9	10	9	11	8	6	8	7	7	10	6	10	9	9	5	11	8	10	8	9	7	6	7	9	8	8	7	7	8	6	7	8	7	11	8	8	9	8	9	9	6
	tbr	43	48	45	35	36	47	49	45	49	45	46	47	42	50	45	44	45	41	49	49	44	38	47	43	48	38	49	47	47	44	48	44	48	47	48	45	46	48	49	46	43	49	50	49
	tbr del	10	8	10	18	13	12	9	10	9	9	8	10	12	7	12	9	11	10	9	9	10	12	11	13	8	12	8	8	6	8	9	13	6	10	10	10	9	10	10	9	10	7	7	3
X		MS46	MS47	MS48	MS49	MS50	MS51	MS52	MS53	MS54	MS55	MS56	MS57	MS58	MS59	MS60	MS61	MS62	MS63	MS64	MS65	MS66	MS67	MS68	MS69	MS70	MS71	MS72	MS73	MS74	MS75	MS76	MS77	MS78	MS79	MS80	MS81	MS82	MS83	MS84	MS85	MS86	MS87	MS88	MS89
	mch	33	32	31	32	33	31	26	32	31	32	31	30	31	32	29	30	31	29	26	29	28	32	29	32	31	30	31	31	25	30	32	29	32	31	31	30	31	31	31	32	29	26	28	31
	mch del	5	5	6	7	4	7	8	7	7	7	6	8	6	6	9	7	7	6	7	7	7	7	7	5	6	7	8	6	10	7	6	9	7	5	6	6	8	7	7	6	9	11	8	7
	tbr	37	39	41	39	29	41	44	40	37	39	40	39	38	46	41	36	44	39	45	42	40	32	41	35	43	33	41	43	41	39	41	37	41	40	40	39	40	39	43	39	35	47	35	50
	tbr del	13	18	18	19	17	15	12	19	19	18	19	18	17	12	19	20	13	17	10	18	16	20	17	19	16	20	18	16	13	15	17	18	16	16	17	17	18	19	16	17	17	11	20	6
XI		MS46	MS47	MS48	MS49	MS50	MS51	MS52	MS53	MS54	MS55	MS56	MS57	MS58	MS59	MS60	MS61	MS62	MS63	MS64	MS65	MS66	MS67	MS68	MS69	MS70	MS71	MS72	MS73	MS74	MS75	MS76	MS77	MS78	MS79	MS80	MS81	MS82	MS83	MS84	MS85	MS86	MS87	MS88	MS89
	mch	17	21	18	21	21	20	16	19	21	20	19	19	21	16	17	16	15	15	11	15	17	19	15	18	16	18	16	15	10	14	15	12	12	13	16	14	13	15	16	15	15	11	16	19
	mch del	8	5	7	8	9	8	12	10	7	9	10	10	10	12	8	12	9	10	17	11	9	8	9	11	11	9	11	12	15	10	11	12	16	9	14	12	11	11	11	10	10	16	12	12
	tbr	61	63	60	61	68	57	70	66	61	56	62	61	58	62	64	59	61	51	70	66	56	45	64	54	64	49	63	64	63	57	64	57	62	58	61	61	55	60	63	59	56	55	53	44
	tbr del	17	10	13	11	9	21	9	15	17	19	17	16	18	14	17	19	16	21	9	11	23	28	16	22	16	23	17	16	15	22	15	22	15	22	20	16	23	16	17	22	22	22	23	28
XII		MS46	MS47	MS48	MS49	MS50	MS51	MS52	MS53	MS54	MS55	MS56	MS57	MS58	MS59	MS60	MS61	MS62	MS63	MS64	MS65	MS66	MS67	MS68	MS69	MS70	MS71	MS72	MS73	MS74	MS75	MS76	MS77	MS78	MS79	MS80	MS81	MS82	MS83	MS84	MS85	MS86	MS87	MS88	MS89
	mch	17	16	15	16	17	16	15	17	16	16	17	16	16	17	16	16	17	15	14	17	16	18	16	17	16	17	17	16	13	15	17	16	16	16	16	15	15	16	15	15	16	15	17	15
	mch del	5	6	6	1	3	5	6	5	5	6	5	5	6	3	6	4	5	5	6	2	4	4	4	5	4	3	2	5	4	4	5	5	5	5	5	5	5	5	5	4	6	6	4	7
	tbr	53	52	51	55	61	51	60	53	54	54	56	53	52	56	57	54	57	49	62	56	52	49	60	48	55	51	55	57	60	58	57	52	58	54	56	58	56	52	56	55	59	67	53	53
	tbr del	14	17	16	10	10	21	8	19	21	21	17	21	20	15	10	13	14	15	9	8	13	23	8	20	7	21	11	12	7	13	15	12	11	13	10	11	10	11	12	14	13	6	10	19
